# Supplementary material for: Photoreduction of gaseous oxidized mercury changes global atmospheric mercury speciation, transport and deposition
Source: Nat Commun. 2018 Nov 15;9:4796. doi: 10.1038/s41467-018-07075-3 (PMC6237998; doi:10.1038/s41467-018-07075-3)
Supplement: Supplementary file 3 — Supplementary Data 1 [file 41467_2018_7075_MOESM3_ESM.xlsx]

## Sheet: Feuil1
Summary of rainwater photoreduction experiments. Filtered/unfiltered samples are indicated by U/F. Hg concentrations in italics are not included in the kinetic rate constants analysis, due to hysteresis at the start of experiments (see Methods). Generally, photoreduction rates were 1st order with respect to total Hg concentration, except for 12 and 24 hour samples from Pic du Midi (PDM). Rainfall…
	Experiment Time	event 1	event 1	event 2	event 3	event 4	event 5	event 5	event 8	event 8	event 8	event 9 PDM	event 10 PDM	event 10 PDM dupl
date start		2017-06-03 13:30:00	2017-06-03 13:30:00	2017-06-09 05:00:00	2017-06-26 17:00:00	2017-06-27 17:00:00	2017-06-28 17:00:00	2017-06-28 17:00:00	2017-08-30 20:00:00	2017-08-30 20:00:00	2017-08-30 20:00:00
date stop		2017-06-03 17:30:00	2017-06-03 17:30:00	2017-06-09 07:30:00	2017-06-27 08:00:00	2017-06-28 11:00:00	2017-06-29 09:00:00	2017-06-29 09:00:00	2017-08-31 08:30:00	2017-08-31 08:30:00	2017-08-31 08:30:00
(un)filtered		U	U	F	U	F	F	F	U	U	U	U	U	U
sunlight/Xe lamp		Xe	Xe	Xe	Xe	sunlight	sunlight	Dark	sunlight	Xe	Xe	Xe	Xe	Xe
pH		4.7	4.4	5	6.3	6.2	6.3	6.3	5.1	5.1	5.1	5.1	5.1	5.1
UVA W/m2		25	25	25	25	2	1.8	0	1.5	25	25	25	25	25
UVB W/m2		186	186	186	186	52	48	0	46	186	186	186	186	186
VIS W/m2		242	242	242	242	156	161	0	182	242	242	242	242	242
Exp code		PC-R1U1XL	PC-R1U2S2XL	PC-R2F1S1XL	PC-R3U1S1XL	PC-R4F1S1NL	PC-R5F1S1NL	R5F2S1DC	PC-R8U1NL	PC-R8U2XL	PC-R8U3S1XL	PC-R9US1XL	PC-R10US1XL	PC-R10US1XL
Figure legend		rain event 1 - UF - Xe light	rain event 1 - UF - Xe light	rain event 2 - F -Xe light	rain event 3 - UF - Xe light	rain event 4 - F - sunlight	rain event 5 - F - sunlight	rain event 5 - F - dark control	rain event 8 - U - sunlight	rain event 8 - U - Xe light	rain event 8 - U - Xe light	PDM rain event 9 - U - Xe light	PDM rain event 10 - U - Xe light	PDM rain event 10 - U - Xe light
	hours	ng/L	ng/L	ng/L	ng/L	ng/L	ng/L	ng/L	ng/L	ng/L	ng/L	ng/L	ng/L	ng/L
natural Hg		2.224	2.224	8.9781	8.92814	7.92576	11.4379	12.4113	2.4751	2.4751	2.4751	2.53	2.14	2.17
spiked Hg		8.97978	76	80	80	80	80	80			100
measured Hg	0	5.06354	76.9279	56.9554	78.8295	101.13	84.8535	83.7867	2.20851	1.94958	113.126	2.274	1.96881	1.99086
	0.25	5.81406	74.9805	61.0787	48.3305	86.1929	83.2748	70.9832		2.47385	112.255	1.90874	1.9312	1.90565
	0.5	5.65089	71.3076	78.2459		81.5601	79.9136	72.2377	2.29295	2.40708		2.20498	1.81355	1.52261
	0.75	6.98242	69.6519	76.5299	52.4604	81.1789	78.5442	73.8873	1.9051	2.39398	115.315	1.90156		1.49142
	1	6.8066	69.1023	85.6064	78.5723	78.1021	76.0437	71.3547	2.61907	2.70903	111.207	2.14227		1.54045
	2	7.32568	60.8492	76.5725	59.4941	74.4824	73.6555	71.1277	2.17969	2.39091	110.661	1.87052		1.35972
	3	7.99603	56.9687	75.1379	72.3083	74.2386	72.5335	72.8082	1.98	2.44083	107.643	1.50034	1.20994	1.07304
	4	8.59904	50.6305	63.6998	58.366	67.3289	69.5191	69.563	2.4002	2.45799	104.069		0.855505
	5					65.6278	64.3791	68.4671			100.612			0.982843
	6	7.86634	43.735	57.3935	79.184	59.2223	61.7458	69.6441	1.5941	2.71354	99.4495	0.957421	0.666005
	7					55.1517	60.9367	68.6891			92.402
	8					49.695	55.1421	70.1765	1.1668
	9						53.109	67.9362	1.29592
	10						50.9121	66.68
	11						50.2336	66.5025
	12	5.96332	26.8383	38.5854	60.1569							0.55925		0.678245
	17									1.65535
	24	3.60284	14.4735	19.3054	47.8163						74.2473	0.366483	0.197409	0.466917
